# Supplementary material for: Transcriptomic and metabolomic joint analysis reveals distinct flavonoid biosynthesis regulation for variegated testa color development in peanut (Arachis hypogaea L.)
Source: Sci Rep. 2021 May 21;11:10721. doi: 10.1038/s41598-021-90141-6 (PMC8140124; doi:10.1038/s41598-021-90141-6)
Supplement: Supplementary file 1 — Supplementary Tables S1. [file 41598_2021_90141_MOESM1_ESM.xlsx]

## Sheet: S1-Color difference value deter
Transcriptomic and metabolomic joint analysis reveals distinct flavonoid biosynthesis regulation for variegated testa color development in peanut (Arachis hypogaea L.)
Mengdie Hu1,Jiawei Li1, Mingyu Hou1,Xiaoqing Liu1,Shunli Cui1,Xinlei Yang1,Lifeng Liu1,Xiaoxia Jiang2, Guojun Mu1*
The color difference value of various parts in different periods measured by color difference meter
	AFD 30d	AFD 35d	AFD 40d	AFD 45d	AFD 50d	AFD 55d
the pigmented areas-a	3.77	25.12	30.72	35.72	35.36	38.31
the pigmented areas-b	19.89	24.53	21.22	20.56	19.81	21.06
the pigmented areas-L	87.18	77.88	71.78	69.61	72.88	75.98
non-pigmented areas-a	-1.01	-0.97	-1.21	-1.37	-1.43	-1.19
non-pigmented areas-b	12.53	11.67	11.42	12.98	13.27	12.84
non-pigmented areas-L	86.28	87.86	85.42	86.74	84.45	85.01
The color difference value of various parts in different periods measured by color difference meter
Tissue site		AFD30	AFD35	AFD40	AFD45	AFD50	AFD55
pigmented area	a	4.21	25.45	30.25	35.25	30.25	38.55
		3.32	22.37	32.07	36.07	36.96	37.76
		3.78	27.53	29.85	35.85	38.88	38.63
	average value	3.77	25.12	30.72	35.72	35.36	38.31
	Standard deviation	0.36341	2.11971	0.966138	0.346538	3.69966	0.392626
	b	20.38	23.69	20.47	21.47	18.43	21.95
		20.9	24.76	20.85	19.85	21.95	20.17
		18.38	25.14	22.35	20.35	19.05	21.05
	average value	19.89	24.53	21.22	20.56	19.81	21.06
	Standard deviation	1.08632	0.613895	0.811638	0.677315	1.53423	0.726697
	L	60.03	50.63	50.78	45.78	43.74	40.19
		57.7	51.73	49.83	45.83	45.03	42.83
		58.4	51.82	51.39	46.39	46.47	41.43
	average value	58.71	51.39	50.67	46	45.08	41.48
	Standard deviation	0.976149	0.541007	0.64189	0.276526	1.11508	1.07844
non-pigmented area	a	0.01	0.01	0.07	-0.06	1.21	4.29
		-0.03	-0.38	-0.04	-0.33	2.32	4.32
		0.05	-0.01	-0.01	-0.11	0.78	2..78
	average value	0.01	-0.13	0.01	-0.17	1.44	4.31
	Standard deviation	0.0326599	0.17932	0.046428	0.117284	0.648811	0.015
	b	21.38	17.19	19.27	18.19	20.38	23.45
		20.9	17.2	17.24	19.2	20.9	20.94
		19.38	17.23	19.39	17.28	18.38	21.34
	average value	20.55	17.21	18.63	18.22	19.89	21.91
	Standard deviation	0.8525	0.0169967	0.986453	0.784191	1.08632	1.10112
	L	60.03	75.26	72.47	70.26	70.03	69.78
		59.12	76.83	73.69	69.43	70.7	69.83
		58.26	76.67	71.65	70.78	71.47	71.39
	average value	59.14	76.25	72.6	70.16	70.73	70.33
	Standard deviation	0.722696	0.705423	0.838146	0.555958	0.58835	0.747455
