# Supplementary material for: Transcriptomic and metabolomic joint analysis reveals distinct flavonoid biosynthesis regulation for variegated testa color development in peanut (Arachis hypogaea L.)
Source: Sci Rep. 2021 May 21;11:10721. doi: 10.1038/s41598-021-90141-6 (PMC8140124; doi:10.1038/s41598-021-90141-6)
Supplement: Supplementary file 2 — Supplementary Tables S2. [file 41598_2021_90141_MOESM2_ESM.xlsx]

## Sheet: Table S2
Transcriptomic and metabolomic joint analysis reveals distinct flavonoid biosynthesis regulation for variegated testa color development in peanut (Arachis hypogaea L.)
Mengdie Hu1,Jiawei Li1, Mingyu Hou1,Xiaoqing Liu1,Shunli Cui1,Xinlei Yang1,Lifeng Liu1,Xiaoxia Jiang2, Guojun Mu1*
Table S2.The type and content of each differential gene in the four comparison groups are determined in the metabolome
F1-B1 Compounds	DAF30d pigmented area	DAF30d non-pigmented area	Percentage increase
Rosinidin O-hexoside	7795	2029.5	2.84085
Cyanidin O-syringic acid	117500	509000	-0.769155
Procyanidin A1	2755000	277000	8.94585
Procyanidin A2	2215000	537000	3.12477
Procyanidin B2	23900000	2765000	7.64376
Procyanidin B3	21050000	2320000	8.07328
Delphinidin	1325000	157000	7.43949
Petunidin 3-O-glucoside	175500	470500	-0.626993
Cyanidin	684500	151500	3.51815
Cyanidin 3-O-galactoside	128000	44850	1.85396
Total	52358295	7.23388e+06	7.23793
F2-B2 Compounds	DAF45d pigmented area	DAF45d non-pigmented area	Percentage increase
Rosinidin O-hexoside	27000	9	2999
Cyanidin 3-O-glucoside (Kuromanin)	224100	108500	1.06544
Cyanidin O-syringic acid	24165	123000	-0.803537
Procyanidin A1	2040000	109750	17.5877
Procyanidin A2	3185000	499500	5.37638
Procyanidin B2	31100000	2540000	11.2441
Procyanidin B3	27400000	2245000	11.2049
Delphinidin	1470000	279000	4.26882
Delphinidin 3-O-glucoside (Mirtillin)	1800000	602500	1.98755
Cyanidin	927500	121500	6.63374
Cyanidin 3-O-galactoside	158000	244000	-0.352459
Total	68355765	6872759	9.9459
B1-B2 Compounds	DAF30d non-pigmented area	DAF45d non-pigmented area	Percentage increase
Rosinidin O-hexoside	2029.5	9	224.5
Cyanidin 3-O-glucoside (Kuromanin)	328500	108500	2.02765
Cyanidin O-syringic acid	509000	123000	3.13821
Procyanidin A1	277000	109750	1.52392
Delphinidin	157000	279000	-0.437276
Petunidin 3-O-glucoside	470500	1520000	-0.690461
Cyanidin 3-O-galactoside	44850	244000	-0.816189
Total	1.78888e+06	2384259	1.33282
F1-F2 Compounds	DAF30d pigmented area	DAF45d pigmented area	Percentage increase
Rosinidin O-hexoside	7795	27000	-0.711296
Cyanidin O-syringic acid	117500	24165	3.8624
Delphinidin 3-O-glucoside (Mirtillin)	928000	1800000	-0.484444
Petunidin 3-O-glucoside	175500	2265000	-0.922517
Total	1228795	4116165	3.34976
