# Supplementary material for: Transcriptomic and metabolomic joint analysis reveals distinct flavonoid biosynthesis regulation for variegated testa color development in peanut (Arachis hypogaea L.)
Source: Sci Rep. 2021 May 21;11:10721. doi: 10.1038/s41598-021-90141-6 (PMC8140124; doi:10.1038/s41598-021-90141-6)
Supplement: Supplementary file 3 — Supplementary Tables S3. [file 41598_2021_90141_MOESM3_ESM.xlsx]

## Sheet: Table S3
Transcriptomic and metabolomic joint analysis reveals distinct flavonoid biosynthesis regulation for variegated testa color development in peanut (Arachis hypogaea L.)
Mengdie Hu1,Jiawei Li1, Mingyu Hou1,Xiaoqing Liu1,Shunli Cui1,Xinlei Yang1,Lifeng Liu1,Xiaoxia Jiang2, Guojun Mu1*
Table S3. RNA Sequencing
Sample ID	Raw Reads	Clean Data(bp)	N(%)	Q20(%)	Q30(%)	GC(%)
F1-1	8079258900	7993330051	0.0002	0.976	0.9401	0.457
F1-2	7282700100	7204954398	0.0002	0.9761	0.9406	0.4643
F2-1	7887341700	7806167262	0.0002	0.9766	0.9415	0.4467
F2-2	7065411600	6992285389	0.0002	0.9767	0.942	0.4473
B1-1	9232879500	9124682358	0.0002	0.9745	0.9374	0.4599
B1-2	6525990600	6457412675	0.0002	0.9765	0.9416	0.4435
B2-1	9477057900	9377613316	0.0002	0.9763	0.9411	0.4415
B2-2	8783702100	8687362789	0.0002	0.9762	0.941	0.439
