# Supplementary material for: Transcriptomic and metabolomic joint analysis reveals distinct flavonoid biosynthesis regulation for variegated testa color development in peanut (Arachis hypogaea L.)
Source: Sci Rep. 2021 May 21;11:10721. doi: 10.1038/s41598-021-90141-6 (PMC8140124; doi:10.1038/s41598-021-90141-6)
Supplement: Supplementary file 4 — Supplementary Tables S4. [file 41598_2021_90141_MOESM4_ESM.xlsx]

## Sheet: Table S4
Transcriptomic and metabolomic joint analysis reveals distinct flavonoid biosynthesis regulation for variegated testa color development in peanut (Arachis hypogaea L.)
Mengdie Hu1,Jiawei Li1, Mingyu Hou1,Xiaoqing Liu1,Shunli Cui1,Xinlei Yang1,Lifeng Liu1,Xiaoxia Jiang2, Guojun Mu1*
Table S4. The total number of four differential genes and the number of up-regulated and down-regulated genes
DEG Set	DEG Number	up-regulated	down-regulated
F1-1_F1-2_vs_B1-1_B1-2	214	53	161
F2-2_F2-1_vs_B2-1_B2-2	348	97	251
B1-1_B1-2_vs_B2-1_B2-2	152	82	70
F1-1_F1-2_vs_F2-1_F2-2	213	169	44
