# Supplementary material for: Transcriptomic and metabolomic joint analysis reveals distinct flavonoid biosynthesis regulation for variegated testa color development in peanut (Arachis hypogaea L.)
Source: Sci Rep. 2021 May 21;11:10721. doi: 10.1038/s41598-021-90141-6 (PMC8140124; doi:10.1038/s41598-021-90141-6)
Supplement: Supplementary file 6 — Supplementary Tables S6. [file 41598_2021_90141_MOESM6_ESM.xlsx]

## Sheet: Table S6
Transcriptomic and metabolomic joint analysis reveals distinct flavonoid biosynthesis regulation for variegated testa color development in peanut (Arachis hypogaea L.)
Mengdie Hu1,Jiawei Li1, Mingyu Hou1,Xiaoqing Liu1,Shunli Cui1,Xinlei Yang1,Lifeng Liu1,Xiaoxia Jiang2, Guojun Mu1*
Table S6. Transcriptome analysis results of the four comparison groups metabolic pathways and the number and types of differential genes
#Kegg_pathway F1-B1	ko_id	Cluter_frequency	Genome_frequency	P-value	Corrected_P-value	Number of genes
Phenylalanine metabolism	ko00360	4 out of 45 8.88888888888889%	129 out of 13158 0.980392156862745%	0.000962545	0.0385018	4
Phenylpropanoid biosynthesis	ko00940	6 out of 45 13.3333333333333%	456 out of 13158 3.4655722754218%	0.00433987	0.173595	6
Circadian rhythm - plant	ko04712	3 out of 45 6.66666666666667%	167 out of 13158 1.26918984648123%	0.0192995	0.771981	3
Flavonoid biosynthesis	ko00941	3 out of 45 6.66666666666667%	144 out of 13158 1.09439124487004%	0.0130249	0.520997	3
#Kegg_pathway F2-B2	ko_id	Cluter_frequency	Genome_frequency	P-value	Corrected_P-value	Number of genes
Flavonoid biosynthesis	ko00941	6 out of 70 8.57142857142857%	144 out of 13158 1.09439124487004%	0.000114101	0.00547683	6
Flavone and flavonol biosynthesis	ko00944	1 out of 70 1.42857142857143%	5 out of 13158 0.037999696002432%	0.0263222	1	1
Phenylpropanoid biosynthesis	ko00940	4 out of 70 5.71428571428571%	456 out of 13158 3.4655722754218%	0.224187	1	4
#Kegg_pathway B1-B2	ko_id	Cluter_frequency	Genome_frequency	P-value	Corrected_P-value	Number of genes
Plant hormone signal transduction	ko04075	5 out of 40 12.5%	744 out of 13158 5.65435476516188%	0.0732494	1	5
Phenylalanine, tyrosine and tryptophan biosynthesis	ko00400	1 out of 40 2.5%	151 out of 13158 1.14759081927345%	0.370217	1	1
#Kegg_pathway F1-F2	ko_id	Cluter_frequency	Genome_frequency	P-value	Corrected_P-value	Number of genes
Phenylalanine, tyrosine and tryptophan biosynthesis	ko00400	2 out of 48 4.16666666666667%	151 out of 13158 1.14759081927345%	0.104896	1	2
