# Supplementary material for: Transcriptomic and metabolomic joint analysis reveals distinct flavonoid biosynthesis regulation for variegated testa color development in peanut (Arachis hypogaea L.)
Source: Sci Rep. 2021 May 21;11:10721. doi: 10.1038/s41598-021-90141-6 (PMC8140124; doi:10.1038/s41598-021-90141-6)
Supplement: Supplementary file 7 — Supplementary Tables S7. [file 41598_2021_90141_MOESM7_ESM.xlsx]

## Sheet: Table S7
Transcriptomic and metabolomic joint analysis reveals distinct flavonoid biosynthesis regulation for variegated testa color development in peanut (Arachis hypogaea L.)
Mengdie Hu1,Jiawei Li1, Mingyu Hou1,Xiaoqing Liu1,Shunli Cui1,Xinlei Yang1,Lifeng Liu1,Xiaoxia Jiang2, Guojun Mu1*
Table S7. The Veen diagram of DEGs among different comparison groups
different comparison groups name	Number	genes ID
F1_VS_F2	155	arahy.Tifrunner.gnm1.ann1.MN2KLI,arahy.Tifrunner.gnm1.ann1.XE4TF0,arahy.Tifrunner.gnm1.ann1.Y8TVDJ,arahy.Tifrunner.gnm1.ann1.U36RLJ,arahy.Tifrunner.gnm1.ann1.2E3RSG,arahy.Tifrunner.gnm1.ann1.WN30HB,arahy.Tifrunner.gnm1.ann1.WV8VEA,arahy.Tifrunner.gnm1.ann1.P0ATXC,arahy.Tifrunner.gnm1.ann1.MIA0YM,Arachis_hypogaea_newGene_7736,arahy.Tifrunner.gnm1.ann1.YJ4E0A,arahy.Tifrunner.gnm1.ann1.8VW32B,arahy.…
B1_VS_B2	92	arahy.Tifrunner.gnm1.ann1.1B2Z8C,Arachis_hypogaea_newGene_1316,Arachis_hypogaea_newGene_428,arahy.Tifrunner.gnm1.ann1.7CTM3L,arahy.Tifrunner.gnm1.ann1.L82LDD,arahy.Tifrunner.gnm1.ann1.24HCRC,arahy.Tifrunner.gnm1.ann1.CD5B6Y,arahy.Tifrunner.gnm1.ann1.VZ1HH7,Arachis_hypogaea_newGene_7591,arahy.Tifrunner.gnm1.ann1.8F5AL7,arahy.Tifrunner.gnm1.ann1.CSR0C2,arahy.Tifrunner.gnm1.ann1.Q5JGPT,arahy.Tifrunn…
B1_VS_B2,F1_VS_F2	8	arahy.Tifrunner.gnm1.ann1.9PJP7K,arahy.Tifrunner.gnm1.ann1.PMWZ0B,arahy.Tifrunner.gnm1.ann1.QZS0X1,arahy.Tifrunner.gnm1.ann1.9KNF1J,arahy.Tifrunner.gnm1.ann1.A8YTMR,arahy.Tifrunner.gnm1.ann1.H8Q38Y,arahy.Tifrunner.gnm1.ann1.K1K8SL,arahy.Tifrunner.gnm1.ann1.KYM582
F2_VS_B2	235	arahy.Tifrunner.gnm1.ann1.JNP8X9,arahy.Tifrunner.gnm1.ann1.T1J2UZ,Arachis_hypogaea_newGene_11989,arahy.Tifrunner.gnm1.ann1.XJ044W,arahy.Tifrunner.gnm1.ann1.TQ1ANH,arahy.Tifrunner.gnm1.ann1.QBT3FB,arahy.Tifrunner.gnm1.ann1.GVD99J,arahy.Tifrunner.gnm1.ann1.ETW0X5,arahy.Tifrunner.gnm1.ann1.BC87BJ,arahy.Tifrunner.gnm1.ann1.J2GFEF,Arachis_hypogaea_newGene_4431,Arachis_hypogaea_newGene_6823,arahy.Tifru…
F2_VS_B2,F1_VS_F2	21	arahy.Tifrunner.gnm1.ann1.S9X4NH,arahy.Tifrunner.gnm1.ann1.FM3F8T,Arachis_hypogaea_newGene_4443,Arachis_hypogaea_newGene_7635,arahy.Tifrunner.gnm1.ann1.TN1PNA,arahy.Tifrunner.gnm1.ann1.CQ2CCL,arahy.Tifrunner.gnm1.ann1.ND8QY1,arahy.Tifrunner.gnm1.ann1.2GR8KM,arahy.Tifrunner.gnm1.ann1.A0LE7A,arahy.Tifrunner.gnm1.ann1.JMHQ16,arahy.Tifrunner.gnm1.ann1.0U8PS9,arahy.Tifrunner.gnm1.ann1.JYS69T,Arachis_h…
F2_VS_B2,B1_VS_B2	20	arahy.Tifrunner.gnm1.ann1.13Q8F8,arahy.Tifrunner.gnm1.ann1.S6Z2J3,arahy.Tifrunner.gnm1.ann1.D0Z6J6,arahy.Tifrunner.gnm1.ann1.8PDB05,arahy.Tifrunner.gnm1.ann1.D687JL,arahy.Tifrunner.gnm1.ann1.8P27J6,arahy.Tifrunner.gnm1.ann1.WB5VKA,arahy.Tifrunner.gnm1.ann1.61CDGC,arahy.Tifrunner.gnm1.ann1.Z0MF7F,arahy.Tifrunner.gnm1.ann1.R2NHXZ,arahy.Tifrunner.gnm1.ann1.L9MN9H,arahy.Tifrunner.gnm1.ann1.BZG10H,ara…
F2_VS_B2,B1_VS_B2,F1_VS_F2	1	arahy.Tifrunner.gnm1.ann1.XL1L9T
F1_VS_B1	96	arahy.Tifrunner.gnm1.ann1.ZNK5XH,arahy.Tifrunner.gnm1.ann1.XP4MBM,Arachis_hypogaea_newGene_3389,arahy.Tifrunner.gnm1.ann1.BV1YAY,arahy.Tifrunner.gnm1.ann1.ICNT54,arahy.Tifrunner.gnm1.ann1.TA2SHQ,arahy.Tifrunner.gnm1.ann1.R14XX7,arahy.Tifrunner.gnm1.ann1.6MUT0K,arahy.Tifrunner.gnm1.ann1.HWY8JN,arahy.Tifrunner.gnm1.ann1.WB0D1L,arahy.Tifrunner.gnm1.ann1.3M8WGZ,arahy.Tifrunner.gnm1.ann1.JU6U3Y,arahy.…
F1_VS_B1,F1_VS_F2	22	arahy.Tifrunner.gnm1.ann1.R0KKYG,arahy.Tifrunner.gnm1.ann1.R7MN0P,arahy.Tifrunner.gnm1.ann1.4H3PV4,arahy.Tifrunner.gnm1.ann1.ZA5ISV,arahy.Tifrunner.gnm1.ann1.JSTV8M,arahy.Tifrunner.gnm1.ann1.6V6NN7,Arachis_hypogaea_newGene_7759,arahy.Tifrunner.gnm1.ann1.D699FL,arahy.Tifrunner.gnm1.ann1.A7QGK8,arahy.Tifrunner.gnm1.ann1.XQPR1E,arahy.Tifrunner.gnm1.ann1.9L3MVK,arahy.Tifrunner.gnm1.ann1.X2EPYD,arahy.…
F1_VS_B1,B1_VS_B2	24	Arachis_hypogaea_newGene_1174,Arachis_hypogaea_newGene_16406,arahy.Tifrunner.gnm1.ann1.1W2FB9,arahy.Tifrunner.gnm1.ann1.U16Y2L,arahy.Tifrunner.gnm1.ann1.JM9XLQ,arahy.Tifrunner.gnm1.ann1.VMJF59,arahy.Tifrunner.gnm1.ann1.IH5V0S,arahy.Tifrunner.gnm1.ann1.T0GY1H,arahy.Tifrunner.gnm1.ann1.NV0QLC,arahy.Tifrunner.gnm1.ann1.T0QXQZ,arahy.Tifrunner.gnm1.ann1.UE8YUV,arahy.Tifrunner.gnm1.ann1.F60HC3,arahy.Ti…
F1_VS_B1,B1_VS_B2,F1_VS_F2	1	arahy.Tifrunner.gnm1.ann1.P54KY6
F1_VS_B1,F2_VS_B2	65	arahy.Tifrunner.gnm1.ann1.U4EY6G,arahy.Tifrunner.gnm1.ann1.GM4EQ1,arahy.Tifrunner.gnm1.ann1.UK09FV,arahy.Tifrunner.gnm1.ann1.P3FI0J,arahy.Tifrunner.gnm1.ann1.DE00KI,arahy.Tifrunner.gnm1.ann1.P2AB97,arahy.Tifrunner.gnm1.ann1.18DWCY,arahy.Tifrunner.gnm1.ann1.WEI72S,arahy.Tifrunner.gnm1.ann1.HA71N0,arahy.Tifrunner.gnm1.ann1.1VZ6LQ,arahy.Tifrunner.gnm1.ann1.U80PFY,arahy.Tifrunner.gnm1.ann1.GVD2R3,ara…
F1_VS_B1,F2_VS_B2,F1_VS_F2	0
F1_VS_B1,F2_VS_B2,B1_VS_B2	1	arahy.Tifrunner.gnm1.ann1.49I11A
F1_VS_B1,F2_VS_B2,B1_VS_B2,F1_VS_F2	5	Arachis_hypogaea_newGene_11098,arahy.Tifrunner.gnm1.ann1.25NDHM,arahy.Tifrunner.gnm1.ann1.P2H8QY,arahy.Tifrunner.gnm1.ann1.87GB58,arahy.Tifrunner.gnm1.ann1.6F7CQG
