# Supplementary material for: Transcriptomic and metabolomic joint analysis reveals distinct flavonoid biosynthesis regulation for variegated testa color development in peanut (Arachis hypogaea L.)
Source: Sci Rep. 2021 May 21;11:10721. doi: 10.1038/s41598-021-90141-6 (PMC8140124; doi:10.1038/s41598-021-90141-6)
Supplement: Supplementary file 8 — Supplementary Tables S8. [file 41598_2021_90141_MOESM8_ESM.xlsx]

## Sheet: Table S8
Transcriptomic and metabolomic joint analysis reveals distinct flavonoid biosynthesis regulation for variegated testa color development in peanut (Arachis hypogaea L.)
Mengdie Hu1,Jiawei Li1, Mingyu Hou1,Xiaoqing Liu1,Shunli Cui1,Xinlei Yang1,Lifeng Liu1,Xiaoxia Jiang2, Guojun Mu1*
Table S8. Different comparison groups and variegated testa of peanut anthocyanin synthesis transcription factors
gene ID F1-B1	F1 FPKM	B1 FPKM	FDR	log2FC	regulated	annotation
arahy.Tifrunner.gnm1.ann1.8JT992	0	1.26477	0.000686455	Inf	up	MYB
arahy.Tifrunner.gnm1.ann1.H7T4NQ	50.7421	15.9603	0.00194826	-1.73461	down	MYB
arahy.Tifrunner.gnm1.ann1.MAB9J5	7.7307	0.021127	2.7e-21	-8.56959	down	MYB
arahy.Tifrunner.gnm1.ann1.HM1IVV	2.29301	0.152204	0.00068948	-3.89044	down	bHLH
gene ID F2-B2	F2 FPKM	B2 FPKM	FDR	log2FC	regulated	annotation
arahy.Tifrunner.gnm1.ann1.LQ8VWD	2.40597	11.5205	1.36e-05	2.15662	up	MYB
arahy.Tifrunner.gnm1.ann1.XL1L9T	3.50869	12.7149	0.00279225	1.81325	up	MYB
arahy.Tifrunner.gnm1.ann1.CYC541	2.29354	0.224412	0.00102485	-3.30008	down	MYB
arahy.Tifrunner.gnm1.ann1.HM1IVV	1.88046	0.0409715	7.31e-09	-5.37994	down	bHLH
gene ID B1-B2	B1 FPKM	B2 FPKM	FDR	log2FC	regulated	annotation
arahy.Tifrunner.gnm1.ann1.XL1L9T	2.82055	12.7149	0.000377173	2.17912	up	MYB
arahy.Tifrunner.gnm1.ann1.NX4WQG	1.63475	11.8059	0.00133644	2.85934	up	bHLH
gene ID F1-F2	F1 FPKM	F2 FPKM	FDR	log2FC	regulated	annotation
arahy.Tifrunner.gnm1.ann1.8JT992	0	2.0019	2.58e-07	Inf	up	MYB
arahy.Tifrunner.gnm1.ann1.LQ8VWD	0.182379	2.40597	0.00398941	3.35703	up	MYB
arahy.Tifrunner.gnm1.ann1.WHG5AA	0.889223	11.4155	0.000107671	3.64463	up	MYB
arahy.Tifrunner.gnm1.ann1.XL1L9T	0.173461	3.50869	0.00461269	4.27447	up	MYB
arahy.Tifrunner.gnm1.ann1.YJ4E0A	0.5691	4.21284	5.42e-05	2.75309	up	MYB
arahy.Tifrunner.gnm1.ann1.DRPT5I	2.11091	9.64676	0.00030923	2.18622	up	bHLH
arahy.Tifrunner.gnm1.ann1.K8539K	1.43645	6.79608	0.00241219	2.22839	up	bHLH
