# Supplementary material for: Transcriptomic and metabolomic joint analysis reveals distinct flavonoid biosynthesis regulation for variegated testa color development in peanut (Arachis hypogaea L.)
Source: Sci Rep. 2021 May 21;11:10721. doi: 10.1038/s41598-021-90141-6 (PMC8140124; doi:10.1038/s41598-021-90141-6)
Supplement: Supplementary file 9 — Supplementary Tables S9. [file 41598_2021_90141_MOESM9_ESM.xlsx]

## Sheet: S10-PCR primer design results
Real-time quantitative PCR primer design results			Real-time quantitative result value（PCR）
Primer name	Base sequence(5'to3')		B1	B2	B1_vs_B2	p-value
0B4MFB-qF	CCTCAACCACAACATTACACCAT		4.55014	0.587685	PAL	0.00262877	**
0B4MFB-qR	CCAGAGCCAGACCTTCCTT		20.3726	4.17546	PAL	1.17512e-05	***
13Q8F8-qF	GACGGCACCACCACATAC		8.44417	0.269096	F3H	9.7262e-05	***
13Q8F8-qR	CAAGACCAACCACAGCAAGA		10.4184	0.0610418	DFR	3.48075e-05	***
49I11A-qF	GCAACAATAGTGAGTGAACAACAA		2.21931	1.09785	LAR	0.00182187	**
49I11A-qR	AGGACCTTGATCCAGAACAGA		2.5434	0.0186995	LAR	3.92207e-07	***
6J3HHE-qF	AGAATCACTAACAGCCAACACAT		7.10134	0.557455	IAA14	0.000213005	***
6J3HHE-qR	GAACCTCCACAACCACCAT		3.12033	0.0635443	EC	7.02107e-05	***
7JZ58T-qF	TGTTGGAGTGATGTTGACTTCTG		1.16426	29.154	POD	6.70048e-07	***
7JZ58T-qR	AGGTGGCATTGTTGGCATAA		1.52346	1.45243	DHS2	0.78377	ns
AYA1A5-qF	CGGCGACATCTTCCTCCT		2.16659	17.1592	BG	2.42626e-05	***
AYA1A5-qR	GTTCTTAACATCCTCCACCACTT		2.25087	2.82539	ORR10 X1	0.0393455	*
CB6084-qF	CCACCACTGAGAAGACAACAAG		F1	F2	F1_vs_F2
CB6084-qR	GCATCCAGTCACCATCCTTATC		1.25444	0.130599	CHS	1.41954e-07	***
CY60UM-qF	GTGGCTACGCTGCTATGC		1.20123	0.0936695	CHS	0.000885751	***
CY60UM-qR	AGTAGAGTCCAGAAGTTGAATCCA		1.0315	0.182998	F3H	0.000263926	***
D1ITL5-qF	GGTCCACCTGCTGCTTCAA		1.01639	0.341476	DFR	0.00016924	***
D1ITL5-qR	CCTCACAGTGTAGCCATAATTCCAT		1.34344	0.527023	LAR	0.00439942	**
D687JL-qF	GATTGGTTGAAGAAGAGCAGAGAA		1.6959	0.0673121	LAR	3.34409e-05	***
D687JL-qR	CTGAGGACATAATCACAACTGGTAT		1.00023	0.71217	IAA14	0.00607361	**
HE8J5U-qF	AACCTGACCTAACACTTGGATTG		1.05196	0.242212	DHS2	0.000843833	***
HE8J5U-qR	CAGCATTCTTGAACCTACCATTACT		1.00074	1.51411	ORR10 X1	0.039942	*
K8H9R8-qF	ATCCTCATATACCGTATCGTCAAGT		1.00956	1.04039	CSNK2B	0.893825	ns
K8H9R8-qR	TCAAGAACTGCTCCGCTACT		F1	B1	F1_vs_B1
M05HM0-qF	GCTGCCCTTCTCAAATCCTTTC		1.20123	0.959846	CHS	0.0147325	*
M05HM0-qR	TCTCTTCAACCATGCGTCTAACTAC		1.0315	8.44417	F3H	0.000314434	***
NB2RRK-qF	CCTCAACCACAACATTACACCAT		1.25582	3.62415	F3'H	4.7516e-08	***
NB2RRK-qR	CCAGAGCCAGACCTTCCTT		1.00809	12.5136	DFR	8.75224e-05	***
PUMP6L-qF	CCACCTCCACCACCAGAAC		1.01639	10.4184	DFR	0.000105024	***
PUMP6L-qR	GATTGCCGCCACCTGAGAT		1.34344	2.5434	LAR	2.56308e-05	***
QUY0YV-qF	GCTACCACCGCTGCTTCTAC		1.6959	2.21931	LAR	0.00866284	**
QUY0YV-qR	GCATCCAGTCACCATCCTTATCTT		1.00023	3.67166	IAA14	7.30919e-06	***
T1J2UZ-qF	GCTGCCCTTCTCAAATCCTTTC		1	7.10134	IAA14	0.00054315	***
T1J2UZ-qR	TCTCTTCAACCATGCGTCTAACT		1.31742	3.12033	EC	0.00037146	***
UDJX6I-qF	CGTAACATTCCGTGGTCCAAGT		1.00074	2.25087	ORR10 X1	8.33718e-06	***
UDJX6I-qR	TGACACAATTCCAGGCACATCC		F2	B2	F2_vs_B2
X2EPYD-qF	TGCCTTACTATGATTACGCTCTTGA		1.00074	0.729574	PAL	0.0285971	*
X2EPYD-qR	CTGGACCTTGGAACATCTGACT		1.17761	0.608387	C4H	0.00929957	**
X8EVF3-qF	CTTGTTGGAGTGATGTTGACTTCTG		1.00341	0.531213	CHS	0.0259238	*
X8EVF3-qR	AGTAATAAGGCTAGGTGGCATTGTT		1.00042	12.2649	F3H	2.48903e-05	***
AhACT7-qF	TAAGAACAATGTTGCCATACAGA		1.37582	2.4566	F3'H	0.00110692	**
AhACT7-qR	GTTGCCTTGGATTATGAGC		1.07713	3.78799	DFR	0.00563113	**
			1.07441	1.99891	DFR	0.00114107	**
			1.48497	31.7262	LAR	8.74861e-09	***
			1.36975	8.55709	IAA14	0.000361831	***
			1.00067	2.99767	IAA14	0.00525335	**
			1.01439	4.23665	ORR10 X1	0.000302485	***
